# Supplementary material for: SAGE detects microRNA precursors
Source: BMC Genomics. 2006 Nov 7;7:285. doi: 10.1186/1471-2164-7-285 (PMC1636050; doi:10.1186/1471-2164-7-285)
Supplement: Additional File 1 — Virtual SAGE tags extracted from known miRNA precursors. This file contains 310 longSAGE tags extracted from known miRNA precursor sequences. [file 1471-2164-7-285-S1.xls]

## Sheet: Sheet1
Virtual SAGE tags extracted from known miRNA precursors.
The 4th column gives the start position relative to miRNA hairpin start, and negative values denotes further upstream.
miRNA	longSAGE tag	Within Hairpin seq.?	Position
hsa-let-7a-2	CTCCCAGGTTGAGGTAG	No	-8
hsa-let-7i	GCCCTGGCTGAGGTAGT	No	-7
hsa-mir-101-2	GTACCGATGCTGTATAT	Yes	19
hsa-mir-105-1	CACCACGGATGTTTGAG	Yes	43
hsa-mir-105-1	TGCTACGGTGTCTACTT	No	64
hsa-mir-105-2	TTGCAGATCTTCTGTGT	No	-19
hsa-mir-105-2	TGCTATGGTGTCTACTT	No	64
hsa-mir-106a	GTGATTTAGTCAATGGC	No	77
hsa-mir-106a	TAAAAGTGCTTACAGTG	Yes	8
hsa-mir-107	GAGTTCAAGCAGCATTG	Yes	39
hsa-mir-1-1	CAGACTGCCTGCTTGGG	No	-17
hsa-mir-1-2	TTTTTACAGCTAACAAC	No	-28
hsa-mir-125a	TTGCCAGTCTCTAGGTC	No	-5
hsa-mir-129-1	GGATGGCTGCTGTCTCC	No	-24
hsa-mir-130a	CCTCTGCTGCTGGCCAG	No	-8
hsa-mir-132	GTCGCCCCGCAGCACGC	Yes	73
hsa-mir-134	CACTGTGTTCACCCTGT	Yes	29
hsa-mir-135a-2	TAGGGATGGAAGCCATG	Yes	59
hsa-mir-135b	TAGGGCTAAAAGCCATG	Yes	54
hsa-mir-138-1	GTGTGGTGGGGCAGCTG	Yes	6
hsa-mir-140	CTGTTCTACCACAGGGT	Yes	51
hsa-mir-144	CTTCCTGTGCCCCCAGT	No	-19
hsa-mir-145	GTTTCACAGCTGGATTT	No	81
hsa-mir-146a	GGTTGTGTCAGTGTCAG	Yes	34
hsa-mir-150	GCCCTGTCTCCCAACCC	Yes	6
hsa-mir-152	ACAGAACTTGGGCCCGG	Yes	60
hsa-mir-153-1	GACAGACAGGACATGTG	No	96
hsa-mir-15b	GTTTACATGCTACAGTC	Yes	30
hsa-mir-187	ACACAGTGTGAGACCTC	Yes	13
hsa-mir-188	GTGGAGGGTGAGCTTTC	Yes	23
hsa-mir-188	CAGGGTTTGCAGGATGG	Yes	59
hsa-mir-194-1	TGGACTGTGTACCAATT	Yes	29
hsa-mir-194-2	TGGAAGTGCCCACTGGT	Yes	29
hsa-mir-196a-1	TTGTTGGGCCTGGGTTT	Yes	17
hsa-mir-196a-2	TTGTTGGGATTGAGTTT	Yes	34
hsa-mir-197	GCCGGCACACTTTGGTC	No	68
hsa-mir-199a-2	GACCGCTGGGGACAAAA	No	115
hsa-mir-19b-1	CAAAACTGACTGTGGTA	Yes	63
hsa-mir-19b-2	CAAAACTGATTGTGATA	Yes	72
hsa-mir-202	GGAAAACGGGGCGGTCG	Yes	76
hsa-mir-204	TGACTCGTGGACTTCCC	Yes	-13
hsa-mir-204	GCTACAGTCTTTCTTCA	No	-2
hsa-mir-205	TGCTTCTCTTGTCCTTC	Yes	18
hsa-mir-205	CATCCCCACCCTCTGAG	No	-23
hsa-mir-205	GAGCTGACAACCATGAG	No	97
hsa-mir-206	CTTCTTTATATCCCCAT	Yes	15
hsa-mir-20b	ACTCTACTGTAGTATGG	Yes	35
hsa-mir-21	GCTGTACCACCTTGTCG	No	-16
hsa-mir-21	GCAACACCAGTCGATGG	Yes	40
hsa-mir-211	TGACTTGTGGGCTTCCC	Yes	10
hsa-mir-213	GTGCTCAGAATTCGCTG	No	109
hsa-mir-214	TGTCTGCCTGTCTACAC	Yes	22
hsa-mir-214	ACAACCCAGCCTGAATG	No	95
hsa-mir-218-1	ACAAGCTGCTGAGGCTT	No	111
hsa-mir-218-1	TGGTTGCGAGGTATGAG	Yes	40
hsa-mir-218-1	GTTCCGTCAAGCACCAT	Yes	66
hsa-mir-218-2	GCCCGCCACCGCCGCCA	No	112
hsa-mir-218-2	TGGTGGAACGATGGAAA	Yes	41
hsa-mir-218-2	GTTCTGTCAAGCACCGC	Yes	67
hsa-mir-220	CTGAAGGTGTTCATGAT	Yes	56
hsa-mir-221	TTCTCCATTGGCTGTCT	No	102
hsa-mir-221	AACCTGGCATACAATGT	Yes	20
hsa-mir-223	TGGTAGAGTGTCAGTTT	Yes	55
hsa-mir-223	CTTACCAGCTCTAGGCC	No	98
hsa-mir-23b	CTGATTTGTGACTTAAG	Yes	30
hsa-mir-296	TGGGAGGTGAGGAGAAA	No	-19
hsa-mir-29b-2	GTGGCTTAGATTTTTCC	Yes	20
hsa-mir-302a	TTTTGGTGATGGTAAGT	No	54
hsa-mir-302b	GAAGTGCTTTCTGTGAC	Yes	18
hsa-mir-302b	TTTTAGTAGGAGTGAAT	No	57
hsa-mir-302c	GGGGTACCTGCTGTGTG	Yes	13
hsa-mir-302c	TTTCAGTGGAGGTGTCT	No	53
hsa-mir-302d	GAGGCACTTGCTGTGAC	Yes	13
hsa-mir-302d	TTTGAGTGTGGTGGTTC	No	54
hsa-mir-30b	TAAACATCCTACACTCA	Yes	15
hsa-mir-30b	GATTGGCTGGGAGGTGG	Yes	45
hsa-mir-30c-1	CTGTAGTGTGTGTAAAC	Yes	2
hsa-mir-30c-1	GAAAACATCAGCTGAAG	No	83
hsa-mir-32	TTGTCACGGCCTCAATG	Yes	26
hsa-mir-32	AGTGCATGCACACGGGT	No	72
hsa-mir-326	AGGCTGATGCAGCTTCA	No	97
hsa-mir-328	CTGTGCCCAGTCCAGGC	No	84
hsa-mir-33	TTCTGGTGGTACC	No	24
hsa-mir-33	TTCTGGTGGTACCCATG	Yes	-5
hsa-mir-339	GAGTGGCCAGCTCGCCG	No	101
hsa-mir-342	GTTAATGGAATTGTCTC	Yes	43
hsa-mir-346	CCTGCCTCTCTGTTGCT	Yes	14
hsa-mir-346	GGACATGGCTCTTCTCT	No	86
hsa-mir-369	GTTGATCTTTTCTCAGT	No	50
hsa-mir-376b	TTTTCAGTATCAAATGC	Yes	77
hsa-mir-378	CAGCCAGAGGGTGACAG	No	-29
hsa-mir-379	GTCCACTAACTCTCAGT	No	50
hsa-mir-380	CGCTATCTCTGTGTCGT	Yes	19
hsa-mir-381	GAATATACAAGGGCAAG	Yes	41
hsa-mir-409	GTACTCGGGGAGAGGTT	No	-2
hsa-mir-424	TTTTGAAGTGTTCTAAA	Yes	22
hsa-mir-425	CACCTTCAGAATGGAAA	No	-16
hsa-mir-429	GTTAGACCTGGCCCTCT	Yes	26
hsa-mir-431	CAGGCCACACTGACGGT	Yes	34
hsa-mir-432	ACTCCTCCAGGTCTTGG	No	-2
hsa-mir-432	TCTTGGAGTAGATCAGT	No	75
hsa-mir-433	ATGGGCTCCTCGGTGTT	Yes	65
hsa-mir-448	ACAGACACCAGAAACAC	No	109
hsa-mir-448	GTGCAGCAGTTCATCTT	No	-28
hsa-mir-448	GGCCGGGAGGTTGAACA	No	-5
hsa-mir-449	CAACTGCTGTCTTATTG	Yes	63
hsa-mir-450-1	TATAGTTTTGTATCAAT	Yes	68
hsa-mir-452	GCTCCTGTCTTATAATT	No	-20
hsa-mir-453	GTACTCGGAGGGAGGTT	Yes	27
hsa-mir-455	CAGTCCATGGGCATATA	Yes	50
hsa-mir-485	TGTGGTACTTGGAGAGA	No	-10
hsa-mir-486	AAGGGCCTCGGGGCAGC	Yes	33
hsa-mir-487b	TCGAATCGTACAGGGTC	Yes	43
hsa-mir-489	GGACAACAATTAAGAGT	No	84
hsa-mir-490	GATCTCCAGGTGGGTCA	Yes	39
hsa-mir-490	CTGTTGAGCTGTTCACA	Yes	90
hsa-mir-491	AGGAGTAGAACACTCCT	Yes	30
hsa-mir-493	GTAGGCTTTCATTCATT	Yes	20
hsa-mir-495	TTATTTTCGCTTTATAT	Yes	22
hsa-mir-495	GTGCACTTCTTTTTCGG	Yes	56
hsa-mir-496	GTGTGTTCATTTTATTT	Yes	30
hsa-mir-496	GCCAATCTCCTTTCGGT	Yes	64
hsa-mir-506	GACAACATTTGTGGTGG	Yes	103
hsa-mir-507	CATGTGTCTAGAAATAT	Yes	34
hsa-mir-508	GGTGTGAGTGTATACAG	No	117
hsa-mir-508	TAAACTAAAACATGATT	Yes	45
hsa-mir-509	CTGTGTGTGGTACCCTA	Yes	1
hsa-mir-509	TATAATTAAAAATGATT	Yes	39
hsa-mir-509	ACACATGCAACATACAT	No	84
hsa-mir-510	TAATTAGGTGTGATTGA	Yes	31
hsa-mir-510	ACATGTACTACATATGC	No	74
hsa-mir-513-1	CACTGCATATGTGGTGT	Yes	106
hsa-mir-513-1	AAAAGGGAGCATTTGGT	No	-22
hsa-mir-513-2	CACTGCATATGTGGTGT	Yes	105
hsa-mir-513-2	AATAGGGAGCATTTGTT	No	-23
hsa-mir-514-1	TTGTCTGTGGTACCCTA	No	-17
hsa-mir-514-1	TATAATTAAATTTGATT	Yes	21
hsa-mir-514-1	ACACGTACGACAGACAA	No	66
hsa-mir-514-2	TTGTCTGTGGTACCCTA	No	-17
hsa-mir-514-2	TATAACTAAATTTGATT	Yes	21
hsa-mir-514-2	ACACTTACGACAGACAA	No	66
hsa-mir-514-3	TTGTCTGTGGTACCCTA	No	-17
hsa-mir-514-3	TATAACTAAATTTGATT	Yes	21
hsa-mir-514-3	ACACTTACGACAGACAA	No	66
hsa-mir-515-1	CAGTCATTCTCCAAAAG	Yes	3
hsa-mir-515-2	CAGTCATTCTCCAAAAG	Yes	3
hsa-mir-516-3	ATGTGACCATCTGGAGG	Yes	3
hsa-mir-516-4	CACCGAGCAAGAATATC	No	-19
hsa-mir-517b	CTGTGACCCTCTAGATG	No	-6
hsa-mir-518b	CTGTGGCCCTCCAGAGG	Yes	1
hsa-mir-518c	CTGTGACTCTCTGGAGG	Yes	12
hsa-mir-518d	CTGTGACCCTCTAGAGG	Yes	3
hsa-mir-518f	CTGTGACCCTCTAGAGG	Yes	3
hsa-mir-519b	CTGTGACCCTCTAGAGG	Yes	0
hsa-mir-519d	CTGTGACCCTCCAAAGG	Yes	3
hsa-mir-519e	CAGTCATTCTCCAAAAG	Yes	3
hsa-mir-520g	CTGTGACCCTCTAGAGG	Yes	3
hsa-mir-520h	CTGTGACCCTCTAGAGG	Yes	3
hsa-mir-523	CTGTGACCCTCTAGAGG	Yes	3
hsa-mir-524	CTGTGACCCTACAAAGG	Yes	3
hsa-mir-526a-2	CATCCTTTCAGAGGGTT	Yes	42
hsa-mir-542	TGGTAAGTATTACAAGA	No	106
hsa-mir-542	TCACGAGATACCAGTGT	Yes	27
hsa-mir-7-1	CCTCTACAGGACAAATG	No	98
hsa-mir-7-3	GGGCAGAGGGTGGTGAA	No	-23
hsa-mir-92-2	CGTATCTCCAGCACTCA	No	-27
hsa-mir-96	TGCAGTGCCAATATGGG	Yes	55
hsa-mir-98	CCAGGGTGAGGTAGTAA	Yes	12
hsa-mir-99a	CAAGATGTTGCCCATTG	No	-14
mmu-let-7a-2	GCAAGAACGAGCTATGA	No	103
mmu-let-7a-2	TTCCCAGGTTGAGGTAG	Yes	3
mmu-let-7f-2	GGCTGAAGACAGACACT	No	-28
mmu-let-7i	GCCCTGGCTGAGGTAGT	No	-6
mmu-mir-101b	GTACCGATGCTGTAGCT	Yes	31
mmu-mir-103-1	CGGTTTGAGTGATATGT	No	94
mmu-mir-106a	TCAAAGTGCTAACAGTG	No	0
mmu-mir-106a	GTGATTTAATCAGAGGC	No	69
mmu-mir-107	GAGTTCAAGCAGCATTG	Yes	11
mmu-mir-107	GAGTTCAAGCAGCATTG	Yes	41
mmu-mir-130a	CCTTTGCTGCTGGCCGG	No	-19
mmu-mir-130b	CCCCGCCCCACCCCGTG	No	-29
mmu-mir-132	GTCGCCCCGCAGCACGC	No	55
mmu-mir-133a-2	GCCCAGCCAGAGGACAC	No	102
mmu-mir-135a-2	TAGGGATGGAAGCCATG	Yes	60
mmu-mir-135b	TAGGGCTAAAAGCCATG	Yes	53
mmu-mir-138-1	GTGTTGTGGGACAGCTG	Yes	6
mmu-mir-140	CTGTTCTACCACAGGGT	Yes	34
mmu-mir-145	GCTTAGCAGCTGGATCT	No	73
mmu-mir-146	GGTTATATCAATGTCAG	Yes	20
mmu-mir-151	GAGCACAGATGATGGAG	No	-26
mmu-mir-152	ACAGAACTTGGGCCCGG	Yes	52
mmu-mir-15b	GTTTACATACTACAGTC	Yes	14
mmu-mir-16-2	CTTGTTCCACTCTAGCA	Yes	0
mmu-mir-181a	GAACATTCAACGCTGTC	Yes	1
mmu-mir-188	GTGGAGGGTGAGCTCTC	Yes	15
mmu-mir-188	CAGGGTTTGCAGGATGG	No	51
mmu-mir-194-1	TGGACTGTGCTCGGATT	Yes	20
mmu-mir-194-2	TGGAAGTGCCCACTGGT	Yes	29
mmu-mir-195	GGGAAGTGAGTCTGCCA	Yes	40
mmu-mir-196a-1	TTGTTGGGCCTGGCTTT	Yes	33
mmu-mir-196a-1	GCAGTTACTGCTTCTTG	No	84
mmu-mir-196a-2	TTGTTGGGATTGAGTTT	Yes	25
mmu-mir-199a-1	TACAGTAGTCTGCACAT	Yes	41
mmu-mir-199a-2	GACGGCTGGGGACACAA	No	114
mmu-mir-19a	TAGGGGTCTCTCCATAG	No	-29
mmu-mir-19b-1	CAAAACTGACTGTGGTG	Yes	34
mmu-mir-19b-2	CAAAACTGATTGTGGGA	Yes	64
mmu-mir-201	GACAACATTTGTGGTAG	No	75
mmu-mir-202	GGAAGATGGAGCAGTGA	No	57
mmu-mir-204	TGACTCGTGGACTTCCC	No	-11
mmu-mir-205	GGTCCTCTTGTCCTTCA	No	-7
mmu-mir-205	GAGCTGCCAGCGGTGGA	No	70
mmu-mir-206	CTTCTTTATATCCTCAT	Yes	8
mmu-mir-208	CAGCCTGGGCCTGAGGG	No	91
mmu-mir-21	GCTGTACCACCTTGTCG	No	-5
mmu-mir-21	GCAACAGCAGTCGATGG	Yes	51
mmu-mir-214	TGTCTGCCTGTCTACAC	Yes	21
mmu-mir-214	ACAACCCAGCCTGAATG	No	94
mmu-mir-215	GAGACTACGGAGCACGG	No	-21
mmu-mir-218-1	GCAAGCTGCTGAGGCTC	No	111
mmu-mir-218-1	TGCTTGCGAGGTATGAG	Yes	40
mmu-mir-218-1	GTTCCGTCAAGCACCAT	Yes	66
mmu-mir-218-2	GCCTGCTGCCACCGCCG	No	111
mmu-mir-218-2	TGGTGGAACGATGGAAA	Yes	40
mmu-mir-218-2	GTTCTGTCAAGCACCGC	Yes	66
mmu-mir-221	AACCTGGCATACAATGT	Yes	15
mmu-mir-223	CCTATCAGCTCCAGGTC	No	98
mmu-mir-23b	CTGATTTGTGACTTGAG	Yes	18
mmu-mir-23b	GTGCTGCCCTCACCTGC	No	-24
mmu-mir-23b	ACCTTGGCTGCTCCTGC	No	73
mmu-mir-26a-2	AGGCCTGTTCTTGATTA	Yes	44
mmu-mir-26a-2	GTCTGCCCTCAATGAAG	No	84
mmu-mir-27a	ACAACTGGCCTGAGGAG	No	-9
mmu-mir-297-1	TGCATGTGCATGTATGC	Yes	26
mmu-mir-297-1	CCAGGCCCTAGAGCTAA	No	-29
mmu-mir-297-1	TATATATTATGCATACA	Yes	53
mmu-mir-297-2	CATGTGTGTATGTGCAT	No	-10
mmu-mir-297-2	CATATGTGCTCATGTGT	Yes	-21
mmu-mir-297-2	TGTGTGTACATGTATGT	No	22
mmu-mir-297-2	TGCATGTATATATGTGT	No	46
mmu-mir-297-2	TATGTGTGCATGTGCAT	Yes	5
mmu-mir-297-2	CATGTGTACACATGTGC	No	70
mmu-mir-29a	ACCTCTTGTGACCCCTT	No	-13
mmu-mir-29b-2	GTGGCTTAGATTTTTCC	Yes	19
mmu-mir-302	TTTTGGTGATGGTATGT	No	53
mmu-mir-302b	GGAATGCTTTCTGTCTC	Yes	17
mmu-mir-302b	TTTTAGTAGAAGTGAAT	No	57
mmu-mir-302c	GGGTTACCTGCTGTGTT	Yes	12
mmu-mir-302c	TTTCAGTGGGGGTGTCT	No	52
mmu-mir-302d	GAGGCACTTGCTGTGCA	Yes	12
mmu-mir-302d	TTTGAGTGTGGTGGCTC	No	51
mmu-mir-30b	TAAACATCCTACACTCA	Yes	19
mmu-mir-30b	CGTTGGCTGGGATGTGG	Yes	49
mmu-mir-30c-1	TTGTAGTGTGTGTAAAC	Yes	3
mmu-mir-30c-1	GAAAACGTCAGCTGAAG	No	84
mmu-mir-32	TTGTCACGGCCTCAATG	Yes	26
mmu-mir-32	AGTGCATGCACACGGGT	No	72
mmu-mir-322	TTTTGGAGTATTGCCAA	Yes	34
mmu-mir-322	AAGCGCTGCAACACCCC	Yes	64
mmu-mir-328	GGCGAGAAGTCCTGGGC	No	-19
mmu-mir-33	TTCTGGCAATACCTGTG	Yes	24
mmu-mir-331	CAAGCTGAAAGCACTCC	No	-24
mmu-mir-335	GGTTATAGCCAGTCGAG	No	83
mmu-mir-337	CAGGAGTTGATTGCACA	Yes	35
mmu-mir-342	GTCAATGGAATTGTCTC	Yes	43
mmu-mir-34c	CTTTTTTCTGAGTCTAG	No	-13
mmu-mir-350	CGCTTTGGGACAGTGAG	Yes	30
mmu-mir-351	GCACCTCCGTTTCCCTG	Yes	1
mmu-mir-367	CAACTCTGTTGAATAGA	Yes	19
mmu-mir-369	GTTGATCTTTTCTCAGT	Yes	55
mmu-mir-370	AGTGCCTGCTGGGGTGG	Yes	40
mmu-mir-379	GTTCCTGAAGAGATGGT	No	-12
mmu-mir-379	GTCCACTAACTCTCAGT	No	49
mmu-mir-380	GTACCTGAAAAGATGGT	No	-13
mmu-mir-380	CGCTACTTCTGTGTCGT	Yes	19
mmu-mir-381	CTATTGTTTGGTACTTA	No	-15
mmu-mir-381	GAATATACAAGGGCAAG	Yes	41
mmu-mir-412	GACTCATCTCGCTCTGG	No	-20
mmu-mir-425	GAAAGTGCTTTGGAATG	No	-5
mmu-mir-429	GTTAGATCTGGATGCAT	Yes	25
mmu-mir-431	CAGGCCACACTGACGGT	Yes	27
mmu-mir-433	AAGGCAGCCCGGATTGG	No	110
mmu-mir-433	ATGGGCTCCTCGGTGTT	Yes	68
mmu-mir-434	GTTTGAACCATTACTTA	Yes	30
mmu-mir-448	ACAGATACTGGAAACAC	No	110
mmu-mir-448	TGCAGCAGTTGTCCTTC	No	-27
mmu-mir-448	GACGAGGAGGTTGAACA	No	-5
mmu-mir-449	CGACTGCTCTCCTATTG	Yes	62
mmu-mir-450-2	GTTCTGCATCCATCATA	No	62
mmu-mir-463	TAAAACATAAATGATGA	Yes	23
mmu-mir-466	TACATATGTGAATATGA	Yes	22
mmu-mir-466	TGATTGCCCCTATGTAT	No	-24
mmu-mir-467	CACACAGACATGCGGGA	No	74
mmu-mir-471	TTCCTCAATTGTTGTTG	No	76
mmu-mir-485	TGTGATACTTGGAGAGA	No	-10
mmu-mir-486	GGCAGAGGCTGTGATGC	No	-20
mmu-mir-487b	CCGAATCGTACAGGGTC	Yes	42
mmu-mir-489	GAACAACAAGTAAGATA	No	93
mmu-mir-542	TCACGAGATACCACTGT	Yes	26
mmu-mir-542	CAGGGATCTCAGACGTC	No	-6
mmu-mir-543	CTGCTGACGTACGGTGC	No	-18
mmu-mir-546	GTGGCACGGAGTCAGCT	Yes	30
mmu-mir-546	TTTTAGAAGCAAAGTGA	Yes	84
mmu-mir-547	CTTGGTACATCTTTGAG	Yes	45
mmu-mir-547	TAGTGTGTGATGTATCA	No	-7
mmu-mir-7-2	GTGCTGGTCATTTCAGC	No	78
mmu-mir-92-2	CCCATTCATCCACAGGT	No	-1
mmu-mir-93	GGGGCTCCAAAGTGCTG	Yes	4
mmu-mir-96	TGTAGTGCCAATATGGG	Yes	70
mmu-mir-98	CTGGGGTGAGGTAGTAA	Yes	5
