# Supplementary material for: SAGE detects microRNA precursors
Source: BMC Genomics. 2006 Nov 7;7:285. doi: 10.1186/1471-2164-7-285 (PMC1636050; doi:10.1186/1471-2164-7-285)
Supplement: Additional File 2 — Detailed description of SAGE libraries that includes tags representing miRNAs precursors. This file gives detailed information on the type of tissue and stage of development (if available) that the SAGE tags listed in Table 1 are detected. SAGE library IDs are also given for further enquiry to the original databases. [file 1471-2164-7-285-S2.xls]

## Sheet: sheet1
Detailed description of SAGE libraries that includes tags representing miRNAs precursors.
					#	Total		Mapping
	miRNA	longSAGE tags	Chr.	EST?	libs	Counts	Tissue (Theiler Stage)	Type	Source	SAGE library IDs		Predicted by	predicted pre-miRNA seqs.
	Human SAGE tags matched to known miRNAs
	hsa-mir-302a	TTTTGGTGATGGTAAGT	4q25	No	1	1	Embryonic stem cell	Intron, antisense	NCBI GEO	GMS31945
	hsa-mir-302b	GAAGTGCTTTCTGTGAC	4q25	Yes	5	9	Embryonic stem cell	Intron, antisense	NCBI GEO	GSM31945, GSM41363, GSM41358, GSM41361, GSM41360
	hsa-mir-302c	TTTCAGTGGAGGTGTCT	4q25	Yes	1	2	Embryonic stem cell	Intron, antisense	NCBI GEO	GSM41364
	hsa-mir-302d	TTTGAGTGTGGTGGTTC	4q25	No	4	6	Embryonic stem cell	Intron, antisense	NCBI GEO	GSM31945, GSM41362, GSM41360,GSM41365
	hsa-mir-7-1	CCTCTACAGGACAAATG	9q21	No	3	3	White blood cell, breast tumor, stem cell	Intergenic	NCBI GEO	GSM31937,GSM31939,GSM41363
	hsa-let-7i	GCCCTGGCTGAGGTAGT	12q14	No	4	4	Embryonic stem cells and Fetal brain	Intergenic	NCBI GEO	GSM41359,GSM41360,GSM41362,GSM31935
	hsa-mir-21	GCTGTACCACCTTGTCG	17q23	Yes	2	2	White blood cell, breast tumor	Near UTR	NCBI GEO	GSM31937,GSM31939
	hsa-mir-125a	TTGCCAGTCTCTAGGTC	19q13	No	1	1	breast tumor (myofibroblast )	Near UTR	NCBI GEO	GSM31927
	Human SAGE tags matched to predicted miRNAs
	Lim et al.	CTACTCTCACTGAGTAC	5p21	No	1		Embryonic stem cell	Intron, antisense	NCBI GEO	GSM41363		Lim	GAACCAGCGCTTTCAGTAAGAGAGTGGTACCACGTGTCTTCAAAATGAAACGTTTCTTGGAGACAAACATGCTACTCTCACTGAGTACACAAGCTTCCTGGTTGTCAG
	cand525-HS	CGGAGCCCCCGGGCTTG	11q13	No	4		Embryonic stem cell and breast & lung cancer	UTR, antisense	NCBI GEO	GSM31942, GSM31940,GSM31946,GSM41360		Berezikov	GGCGAGGGCGGCGGCGGGGGCGCCCGGGGGCAGCTGCAGCATGCGGAGCCCCCGGGCTTGGCCTGGCCGCGCCCCGCC
	Mouse SAGE tags matched to known miRNAs
	mmu-mir-29b-2	GTGGCTTAGATTTTTCC	1qH6	Yes	2	2	Heart bulbous cordis (TS14 embryo)	Intergenic	NCBI GEO	GSM34013,GSM45125		Berezikov
	mmu-mir-205	GAGCTGCCAGCGGTGGA	1qH6	Yes	7	17	Brain, forelimb & skin (embryo)	Intergenic	both	GSM45155,GSM45172,GSM33999,SM085,SM122,SM131,SM134
	mmu-mir-130a	CCTTTGCTGCTGGCCGG	2qD	Yes	1	1	Branchial Arch embryonic tissue	Intergenic	NCBI GEO	GSM34037,GSM34008
	mmu-mir-133a-2	GCCCAGCCAGAGGACAC	2qH4	Yes	4	4	Heart ventricle (TS14-19), Sk. muscle (TS25)	Intron	NCBI GEO	GSM34014,GSM34029,GSM34035,GSM45126
	mmu-mir-29a	ACCTCTTGTGACCCCTT	6qA3	No	1	1	Ovary (21 days post natal)	Intergenic	NCBI GEO	GSM34006
	mmu-mir-425	GAAAGTGCTTTGGAATG	9qF2	Yes	3	8	Visual cortex(27days post natal), Pancreas (TS20)	Intergenic	both	GSM34021,GSM45133,SM160
	mmu-mir-331	CAAGCTGAAAGCACTCC	10qC2	Yes	1	1	Brain - Amygdala (Post natal day 7 )	Intron	Mouse Atlas	SM189
	mmu-let-7i	GCCCTGGCTGAGGTAGT	10qD2	Yes	4	4	Sm. Intestine (TS24), Lung (TS26), Neural tube(TS13), Pancreas	Intergenic	both	GSM45158,GSM33998, SM114,SM126
	mmu-mir-21	GCTGTACCACCTTGTCG	11qC	Yes	2	2	Placenta (TS22), large intestine (TS24)	Near UTR	NCBI GEO	GSM34033,GSM45161
	mmu-mir-196a-1	GCAGTTACTGCTTCTTG	11qD	No	3	3	Endoderm (Definitive), kidney (TS24),testis	Intron	both	GSM45151,GSM45167,SM108
	mmu-mir-337	CAGGAGTTGATTGCACA	12qF1	No	1	1	adrenal gland (TS22 embryo)	Intergenic	NCBI GEO	GSM34008
	mmu-mir-485	TGTGATACTTGGAGAGA	12qF1	No	1	1	Skin (TS21)	Near UTR	Mouse Atlas	SM119
	mmu-mir-351	GCACCTCCGTTTCCCTG	XqA5	Yes	2	2	Heart ventricle (TS14 embryo)	Intergenic	NCBI GEO	GSM34015,GSM45126
	mmu-mir-92-2	CCCATTCATCCACAGGT	XqA5	No	1	1	thymus (TS23 embryo)	Intergenic	NCBI GEO	GSM33995
	Mouse SAGE tags matched to predicted miRNAs
	cand185-MM	TGACTGCCTGTCTGTGC	1qH2	Yes	1	1	fibroblast cell line (embryonic )	UTR, antisense	NCBI GEO	GSM45157		Berezikov	GGGTTGTCATGTGACTGCCTGTCTGTGCCTGCTGTACAGGTGAGCGGATGTTCTGCACAGCAAGTGTAGACAGGCAGACACATGACAACTC
	cand847-HS	GTGAGCAGATGATGCAT	2qH1	Yes	1	1	Brain -Whole (TS20 embryo)	Intron	Mouse Atlas	SM143		Berezikov	GGGGGCTGTGGGACCCGCTTCAGGCGCATGGTGAGCAGATGATGCATCCGTTTCTCTGTCTCCCGTGTGTCCGGGTCAAGGCGGCCTCT
	cand136-MM	AACATTATTTCTTGTGT	4qD2	No	1	1	Adult testis	Intergenic	NCBI GEO	GSM45170		Berezikov	CGAACACCCAAAATAATGTGAGATCAGGCTCATGCGTTATGCATGAGGTCTGATTTAACATGAACATTATTTCTTGTGTACG
	cand407-MM	GAGTCTTCCAAGCCAAG	4qF4	No	3	3	Adult bladder & mammary gland	UTR, antisense	NCBI GEO	GSM34027,GSM45139,GSM33996		Berezikov	TGGGCTCACGTGGAAAGCAGGTCAGTAAAGACTCCAGTTCTGCATCATGGAGTCTTCCAAGCCAAGCCGCTTTCCACAAACACAAATTCAGTCTA
	cand913-RN	TGACGTCTGAGGAGCGG	11qE2	Yes	1	1	Brain telencephalon dorsal (TS20 embryo)	Outside UTR	NCBI GEO	GSM33986		Berezikov	CTTAGGCCAGCCGCGTCGCCGCTTCATGAATGGAACCCACGTGACCAAACATCATGTGACGTCTGAGGAGCGGCGGCGGCGGTGGCG
	cand219-MM	GCCAATCTCCTTTCGGC	12qF1	Yes	2	6	Visual cortex (27 days post natal)	Intron	NCBI GEO	GSM45133,GSM34021		Berezikov, Sewer	AATCAAGTGTTCGAATGGAGGTTGCCCATGGTGTGTTCATTTTATTTATGATGAGTATTACATGGCCAATCTCCTTTCGGCACTAAAAT
	cand202-MM	GTAGGCTTTCATTCATT	12qF1	No	2	2	Branchial arch embryonic tissue (TS15)	Intergenic	NCBI GEO	GSM34037,GSM34008		Berezikov, Sewer	TCTGGCCGCCAGGGCCTTGTACATGGTAGGCTTTCATTCATTTTTTGCACATTCGGTGAAGGTCCTACTGTGTGCCAGGCCCTGTGCCAGG
	cand239-MM	CAGCTTTGGAGACGCCA	16qC3	No	1	1	Brain - Preplate (TS21 embryo)	Intergenic	Mouse Atlas	SM142		Berezikov	TCACGCATGCAGCTTTGGAGACGCCAAGGGGAAAATGGATTTAATTGATTCGTTACCTTTGGTATTGTAATGCCTGCTGCGATGTTTA
	cand525-MM	CGGAGCCCCCGGGCTTG	19qA	No	9	9	Multiple normal tissues	UTR, antisense	NCBI GEO	GSM34032,GSM45145,GSM45139,GSM34027,GSM34028,GSM45140,GSM45136,GSM34024,GSM45151		Berezikov	GGCGAGGGCGGCGGCGGGGGCGCCCGGGGGCAGCTGCAGCATGCGGAGCCCCCGGGCTTGGCCTGGCCGCGCCCCGCC
